# Supplementary material for: Prognostic Nomogram for Postoperative Hypopharyngeal Squamous Cell Carcinoma to Assist Decision Making for Adjuvant Chemotherapy
Source: J Clin Med. 2022 Sep 30;11(19):5801. doi: 10.3390/jcm11195801 (PMC9573651; doi:10.3390/jcm11195801)
Supplement: Supplementary file 1 [file jcm-11-05801-s001.zip]

Archive with 1 entries (1 files):
- jcm-1903346-supplementary.pdf
